# Supplementary material for: Does the “Obesity Paradox” Have an Expiration Date? A Retrospective Cohort Study
Source: J Clin Med. 2023 Oct 26;12(21):6765. doi: 10.3390/jcm12216765 (PMC10647762; doi:10.3390/jcm12216765)
Supplement: Supplementary file 1 [file jcm-12-06765-s001.zip]

Archive with 1 entries (1 files):
- jcm-2660029-supplementary.pdf
